# Supplementary material for: Early Notice Pointer, an IoT-like Platform for Point-of-Care Feet and Body Balance Screening
Source: Micromachines (Basel). 2022 Apr 27;13(5):682. doi: 10.3390/mi13050682 (PMC9144081; doi:10.3390/mi13050682)
Supplement: Supplementary file 1 [file micromachines-13-00682-s001.zip]

Archive with 1 entries (1 files):
- micromachines-1658284-SI.pdf
